# Supplementary material for: The Spectrum of Cognitive Dysfunction in Amyotrophic Lateral Sclerosis: An Update
Source: Int J Mol Sci. 2023 Sep 27;24(19):14647. doi: 10.3390/ijms241914647 (PMC10572320; doi:10.3390/ijms241914647)
Supplement: Supplementary file 1 [file ijms-24-14647-s001.zip]

Archive with 1 entries (1 files):
- ijms-2573092-supplementary.pdf
